# Supplementary material for: From MINI to Meaningful Change—A German Pilot Study to Improve Patient Outcomes in End-of-Life Care
Source: Healthcare (Basel). 2025 Aug 16;13(16):2024. doi: 10.3390/healthcare13162024 (PMC12385652; doi:10.3390/healthcare13162024)
Supplement: Supplementary file 1 [file healthcare-13-02024-s001.zip]

Archive with 1 entries (1 files):
- healthcare-3587744-supplementary.pdf
